# Supplementary material for: A Potential Four-Gene Signature and Nomogram for Predicting the Overall Survival of Papillary Thyroid Cancer
Source: Dis Markers. 2022 Aug 30;2022:8735551. doi: 10.1155/2022/8735551 (PMC9526076; doi:10.1155/2022/8735551)
Supplement: Supplementary 1 — Figure 1: value distribution of the selected samples in the three GEO datasets. Figure 2: identification of DGEs. (A-D) Volcano maps in the three GEO datasets and TCGA-THCA dataset. (E) The intersection of the four datasets contained 176 DEGs. [file 8735551.f1.zip]

Archive with 2 entries (2 files):
- supplementary Figure 1.pdf
- supplementary figure 2.pdf
