# Supplementary material for: A Potential Four-Gene Signature and Nomogram for Predicting the Overall Survival of Papillary Thyroid Cancer
Source: Dis Markers. 2022 Aug 30;2022:8735551. doi: 10.1155/2022/8735551 (PMC9526076; doi:10.1155/2022/8735551)
Supplement: Supplementary 2 — Table S1: details of the GEO and TCGA datasets used in this study. Table S2: samples in HPA database. Table S3: the sequences of primers. Table S4: univariate Cox regression of the 176 genes in the training cohort. Table S5: 96 DEmiRNAs between PTC and normal thyroid tissues. Table S6: 839 DEIncRNAs between PTC and normal thyroid tissues. Table S7: the IncRNAs, mARNAs, and miRNAs in the ceRNA network. [file 8735551.f2.zip]

Archive with 7 entries (7 files):
- Table S1 (1).docx
- Table S2.docx
- Table S3 (1).pdf
- Table S4 (1).pdf
- Table S5.pdf
- Table S6.pdf
- Table S7 (1).pdf
